# Supplementary material for: Opportunities to produce food from substantially less land
Source: BMC Biol. 2024 Jun 24;22:138. doi: 10.1186/s12915-024-01936-8 (PMC11197333; doi:10.1186/s12915-024-01936-8)
Supplement: Supplementary file 1 — Additional file 1: Fig. S1. a Replace synthetic textiles with cotton. b Replace synthetic caffeine with coffee-derived caffeine. c Replace synthetic vanilla flavour with vanilla bean-derived vanilla flavour. Fig. S2. Cultivated Meat Cost Curve. Meat Cost Curve. Fig. S3. Summary. Underlying studies. [file 12915_2024_1936_MOESM1_ESM.xlsx]

## Sheet: Fig. 1a - Textiles
	SUPPORTING DATA: Fig. 1a - Replace synthetic textiles with cotton
	Godfray, Poore & Ritchie. 2024. Opportunities to produce food from substantially less land. BMC Biology.
	Sources: Textile Exchange (2022) Preferred Fiber & Materials Market Report. Available at: https://textileexchange.org/knowledge-center/reports/materials-market-report-2022/; Food and Agriculture Organization of the United Nations. (2024). FAOSTAT (Database). Retrieved from http://faostat.fao.org/.
	Global fibre production
	Million tonnes	Oil derived synthetics	Bio synthetic	Cellulosic	Cotton	Other plant	Wool
	2020	67.9067	0.29326	6.5	26.2	6.5	1.7
	Global cotton area
	Area	32.136	million hectares
	Replace synthetic textiles with cotton
	Area	83.6517	million hectares more land

## Sheet: Fig. 1b - Caffeine
	SUPPORTING DATA: Fig. 1b - Replace synthetic caffeine with coffee-derived caffeine
	Godfray, Poore & Ritchie. 2024. Opportunities to produce food from substantially less land. BMC Biology.
	Global coffee area and production			Source(s)		Note(s)
	Coffee volume (2020)	1.12444e+07	tonnes green beans	FAOSTAT (2024)		-
	Coffee area (2020)	12080264	hectares	FAOSTAT (2024)		-
	Caffeine extraction parameters
	Extraction efficiency	1.29989	%	De Marco, I., Riemma, S., & Iannone, R. (2018). Life cycle assessment of supercritical CO2 extraction of caffeine from coffee beans. The Journal of Supercritical Fluids, 133, 393-400.		-
	Allocation between decaffeinated coffee and anhydrous caffeine	50	%	Assumption, informed by literature e.g., Mazzafera, P. (2012). Which is the by‐product: caffeine or decaf coffee?. Food and energy security, 1(1), 70-75.		-
	Global anhydrous caffeine production and area
	Anhydrous caffeine volume	118172	tonnes	Persistence Market Research (2022) Anhydrous Caffeine Market. Available at: https://www.globenewswire.com/en/news-release/2022/08/02/2490415/0/en/Anhydrous-Caffeine-reach-a-market-growth-of-US-2-77-Bn-by-the-end-of-2030-Persistence-Market-Research.html. Accessed 19/01/2024.		-
	Synthetic share	60	%	OECD (2002) Caffeine CAS: 58-08-2. Available at: https://hpvchemicals.oecd.org/ui/handler.axd?id=CEDCD78D-4DDD-4A9C-B0F0-3B53F8FD5495. Accessed: 19/01/2024; Boyraci, G. M. (2020). A Study Concerning the Black Sea Region Teas: Quality Parameters and the Possibility of Conversion to the New Products by R&D. Journal of Apitherapy and Nature, 3(2), 44-58.		Data taken from multiple online sources, and then sense checked against production capacities (below).
	Synthetic anhydrous caffeine volume (tonnes)	70903.2	tonnes	-		-
	Plant-derived anhydrous caffeine volume	47268.8	tonnes	-		-
	Plant-derived anhydrous area (ha)	1.81819e+06	hectares	-		It is not clear how much plant-derived caffeine generates decaffeinated coffee as a co-product, and this assumes 100% does.
	Sense Check: Caffeine anhydrous producers, likely to use synthetic processes
	Hebei Guangxiang Pharmaceutical Co., Ltd	12000	tonnes	https://acrossbiotech.com/caffeine-anhydrous-manufacturers/		-
	Jilin Shulan Synthetic Pharmaceutical Co., Ltd	10000	tonnes	https://www.pharmacompass.com/pharma-services/api-fdf-drug-development/jilin-province-shulan-synthetic-pharmaceutical		-
	Shandong Xinhua Pharmaceutical Co., Ltd	9000	tonnes	https://static.igem.org/mediawiki/2018/a/af/T--Tianjin--caffeine_table.pdf		-
	CSPC Innovation Pharmaceutical Co., Ltd	10000	tonnes	https://www.dbs.com.sg/private-banking/aics/pdfController.page?pdfpath=/content/article/pdf/AIO/022017/170216_insights_inflection_point_emerging.pdf		-
	Aarti Pharmalabs	5000	tonnes	Aarti Investor Report 2023		-
	Total	46000	tonnes	-
	Difference (producer sum vs estimate)	-35.1228	%	-		Given not all synthetic caffeine anhydrous producers report volumes, an underestimate is expected. Here the producer total is 35% lower than the total market which seems reasonable.
	Replace synthetic for robusta derived anhydrous caffeine
	Area	5.45457e+06	hectares more land	-		-

## Sheet: Fig. 1c - Vanillin
	SUPPORTING DATA: Fig. 1c - Replace synthetic vanilla flavour with vanilla bean-derived vanilla flavour
	Godfray, Poore & Ritchie. 2024. Opportunities to produce food from substantially less land. BMC Biology.
	Global vanillin production (~2020)			Source(s)		Note(s)
	Fossil-fuel derived vanillin	13917.5	tonnes	Borregaard ASA (2023) Climate Change 2023 CDP Submission. Available at: https://www.borregaard.com/media/ogppzqfs/cdp-2023-climate-change-questionnaire-borregaard-asa.pdf. Accessed 20/01/2024.		-
	Wood-derived vanillin	1500	tonnes	Borregaard ASA (2023) Climate Change 2023 CDP Submission. Available at: https://www.borregaard.com/media/ogppzqfs/cdp-2023-climate-change-questionnaire-borregaard-asa.pdf. Accessed 20/01/2024.		-
	Vanilla-derived vanillin	46.3918	tonnes	Borregaard ASA (2023) Climate Change 2023 CDP Submission. Available at: https://www.borregaard.com/media/ogppzqfs/cdp-2023-climate-change-questionnaire-borregaard-asa.pdf. Accessed 20/01/2024; Bomgardner, M. M. (2014) "Following Many Routes To Naturally Derived Vanillin". Chemical & Engineering News, 92, 6. Available at: https://cen.acs.org/articles/92/i6/Following-Routes-Naturally-Derived-Vanill…		-
	Total	15463.9	tonnes	-		Estimate of market size by Expert Market Research ("Global Vanilla and Vanillin Market Outlook", Available at: https://www.expertmarketresearch.com/reports/vanilla-and-vanillin-market. Accessed 20/01/2024), of 37,296 tonnes appears too high.
	Global vanilla production and area (~2020)
	Raw vanilla production	7012.07	tonnes	FAOSTAT (2024)		-
	Vanilla area	92195	hectares	FAOSTAT (2024)		-
	Vanillin extraction process (from vanilla)
	Cured vanilla production	2772.9	tonnes	Krishnakumar, V., Bindumol, G. P., Potty, S. N., & Govindaraju, C. (2011). Processing of vanilla (Vanilla planifolia Andrews) beans-Influence of storing fresh beans, killing temperature and duration of killing on quality parameters. Journal of Spices and Aromatic Crops, 16(1).		-
	Vanillin yield	20	g vanillin / kg cured beans	Ramachandra Rao, S., & Ravishankar, G. A. (2000). Vanilla flavour: production by conventional and biotechnological routes. Journal of the Science of Food and Agriculture, 80(3), 289-304.		-
	Global maximum vanillin production from vanilla	55.458	tonnes	-		-
	Sense Check: Estimated area for natural vanillin production
	Area	77123	hectares	-		Estimate is likely too high, although there is little to benchmark this value against. If it is too high, it may identify an error in the estimated commercial vanillin yield or the total global vanilla-derived vanillin production estimate. A vanillin yield of 40 g / kg cured vanilla would halve the estimated area, but this yield is at the top of ranges reported in experimental studies (e.g., Zhan…
	Replace synthetic fossil-fuel derived vanillin for vanilla derived vanillin
	Area	2.31369e+07	hectares	-		-

## Sheet: Fig. 2 - Cult. Meat Cost Curve
	SUPPORTING DATA: Fig. 2 - Cultivated Meat Cost Curve
	Godfray, Poore & Ritchie. 2024. Opportunities to produce food from substantially less land. BMC Biology.
	Date	Decimal Year	Cost ($/kg)	Company	Product	Source
	2013-05-01	2013.41	2.2928e+06	Mark Post	Beef	https://www.nytimes.com/2013/05/14/science/engineering-the-325000-in-vitro-burger.html
	2019-04-01	2019.33	86.7257	Mark Post	Beef	Mark Post - average cost of CM was €9 or $9.80/burger (translates to c. $87/kg, assuming a quarter pound burger)
	2020	2020	22241	Scenario 4	Meat	Vergeer, R., Sinke, P., & Odegard, I. (2021). TEA of cultivated meat. Future projections of different scenarios. CE Delft
	2020	2020	1708	Scenario 4	Meat	Vergeer, R., Sinke, P., & Odegard, I. (2021). TEA of cultivated meat. Future projections of different scenarios. CE Delft
	2020	2020	150	Scenario 4	Meat	Vergeer, R., Sinke, P., & Odegard, I. (2021). TEA of cultivated meat. Future projections of different scenarios. CE Delft
	2030	2030	116	Scenario 4	Meat	Vergeer, R., Sinke, P., & Odegard, I. (2021). TEA of cultivated meat. Future projections of different scenarios. CE Delft
	2030	2030	18	Scenario 5	Meat	Vergeer, R., Sinke, P., & Odegard, I. (2021). TEA of cultivated meat. Future projections of different scenarios. CE Delft
	2030	2030	8	Scenario 6	Meat	Vergeer, R., Sinke, P., & Odegard, I. (2021). TEA of cultivated meat. Future projections of different scenarios. CE Delft
	2030	2030	7.16	Scenario 7	Meat	Vergeer, R., Sinke, P., & Odegard, I. (2021). TEA of cultivated meat. Future projections of different scenarios. CE Delft
	2030	2030	6.43	Scenario 8	Meat	Vergeer, R., Sinke, P., & Odegard, I. (2021). TEA of cultivated meat. Future projections of different scenarios. CE Delft
	2021-06-01	2021.5	1500	Shiok Meats	Shrimp	https://goodseedventures.com/cultivated-meat-production-costs-past-present-future-2/
	2017-09-01	2017.75	41887.9	Finless Foods	Seafood	https://goodseedventures.com/cultivated-meat-production-costs-past-present-future-2/
	2017-12-01	2018	20943.9	Finless Foods	Seafood	https://goodseedventures.com/cultivated-meat-production-costs-past-present-future-2/
	2021-02-01	2021.16	66	Future Meat	Chicken	https://goodseedventures.com/cultivated-meat-production-costs-past-present-future-2/
	2016-02-01	2016.16	40000	UPSIDE Foods / Memphis Meat	Beef	https://goodseedventures.com/cultivated-meat-production-costs-past-present-future-2/
	2016-02-01	2016.16	20000	UPSIDE Foods / Memphis Meat	Chicken	https://goodseedventures.com/cultivated-meat-production-costs-past-present-future-2/
	2017-06-01	2017.5	5280	UPSIDE Foods / Memphis Meat	Beef	https://goodseedventures.com/cultivated-meat-production-costs-past-present-future-2/
	2018-02-01	2018.16	3747.86	UPSIDE Foods / Memphis Meat	Beef	https://www.cbc.ca/documentarychannel/features/documentary-meat-the-future-shows-us-the-possible-future-of-meat
	2018-06-01	2018.5	870000	Company 5	-	Synthesis Capital
	2019-06-01	2019.5	690000	Company 5	-	Synthesis Capital
	2021-06-01	2021.5	600	Company 5	-	Synthesis Capital
	2024-06-01	2024.5	100	Company 5	-	Synthesis Capital
	2022-06-01	2022.5	10	Company 4	-	Synthesis Capital
	2017-06-01	2017.5	1615	Company 3	-	Synthesis Capital
	2018-06-01	2018.5	2410	Company 3	-	Synthesis Capital
	2019-06-01	2019.5	525	Company 3	-	Synthesis Capital
	2020-06-01	2020.5	555	Company 3	-	Synthesis Capital
	2021-06-01	2021.5	165	Company 3	-	Synthesis Capital
	2022-06-01	2022.5	34	Company 3	-	Synthesis Capital
	2022-06-01	2022.5	2100	Company 1	-	Synthesis Capital
	2022-06-01	2022.5	10	Company 2	-	Synthesis Capital
	2019-06-01	2019.5	40000	Risner et al	Beef	Risner, D., Li, F., Fell, J. S., Pace, S. A., Siegel, J. B., Tagkopoulos, I., & Spang, E. S. (2020). Preliminary techno-economic assessment of animal cell-based meat. Foods, 10(1), 3.

## Sheet: Fig. 2 - Meat Cost Curve
	SUPPORTING DATA: Fig. 2 - Meat Cost Curve
	Godfray, Poore & Ritchie. 2024. Opportunities to produce food from substantially less land. BMC Biology.
	Source: FAOSTAT (2024). Accessed: 19/01/2024
	Domain Code	Domain	Area Code (M49)	Area	Element Code	Element	Item Code (CPC)	Item	Year Code	Year	Months Code	Months	Unit	Value	Flag	Flag Description
	PP	Producer Prices	012	Algeria	5532	Producer Price (USD/tonne)	21111	Meat of cattle with the bone, fresh or chilled	2020	2020	7021	Annual value	USD	8043.4	A	Official figure
	PP	Producer Prices	051	Armenia	5532	Producer Price (USD/tonne)	21111	Meat of cattle with the bone, fresh or chilled	2020	2020	7021	Annual value	USD	5005.7	A	Official figure
	PP	Producer Prices	036	Australia	5532	Producer Price (USD/tonne)	21111	Meat of cattle with the bone, fresh or chilled	2020	2020	7021	Annual value	USD	4228.1	A	Official figure
	PP	Producer Prices	040	Austria	5532	Producer Price (USD/tonne)	21111	Meat of cattle with the bone, fresh or chilled	2020	2020	7021	Annual value	USD	4226.1	A	Official figure
	PP	Producer Prices	031	Azerbaijan	5532	Producer Price (USD/tonne)	21111	Meat of cattle with the bone, fresh or chilled	2020	2020	7021	Annual value	USD	2888.2	A	Official figure
	PP	Producer Prices	070	Bosnia and Herzegovina	5532	Producer Price (USD/tonne)	21111	Meat of cattle with the bone, fresh or chilled	2020	2020	7021	Annual value	USD	2281.3	A	Official figure
	PP	Producer Prices	096	Brunei Darussalam	5532	Producer Price (USD/tonne)	21111	Meat of cattle with the bone, fresh or chilled	2020	2020	7021	Annual value	USD	11464.8	A	Official figure
	PP	Producer Prices	132	Cabo Verde	5532	Producer Price (USD/tonne)	21111	Meat of cattle with the bone, fresh or chilled	2020	2020	7021	Annual value	USD	9198.3	A	Official figure
	PP	Producer Prices	152	Chile	5532	Producer Price (USD/tonne)	21111	Meat of cattle with the bone, fresh or chilled	2020	2020	7021	Annual value	USD	4146.1	A	Official figure
	PP	Producer Prices	170	Colombia	5532	Producer Price (USD/tonne)	21111	Meat of cattle with the bone, fresh or chilled	2020	2020	7021	Annual value	USD	6446.3	A	Official figure
	PP	Producer Prices	196	Cyprus	5532	Producer Price (USD/tonne)	21111	Meat of cattle with the bone, fresh or chilled	2020	2020	7021	Annual value	USD	2909.5	A	Official figure
	PP	Producer Prices	208	Denmark	5532	Producer Price (USD/tonne)	21111	Meat of cattle with the bone, fresh or chilled	2020	2020	7021	Annual value	USD	3103.1	A	Official figure
	PP	Producer Prices	233	Estonia	5532	Producer Price (USD/tonne)	21111	Meat of cattle with the bone, fresh or chilled	2020	2020	7021	Annual value	USD	2339.6	A	Official figure
	PP	Producer Prices	242	Fiji	5532	Producer Price (USD/tonne)	21111	Meat of cattle with the bone, fresh or chilled	2020	2020	7021	Annual value	USD	2305.4	A	Official figure
	PP	Producer Prices	246	Finland	5532	Producer Price (USD/tonne)	21111	Meat of cattle with the bone, fresh or chilled	2020	2020	7021	Annual value	USD	3604.8	A	Official figure
	PP	Producer Prices	250	France	5532	Producer Price (USD/tonne)	21111	Meat of cattle with the bone, fresh or chilled	2020	2020	7021	Annual value	USD	4344	A	Official figure
	PP	Producer Prices	268	Georgia	5532	Producer Price (USD/tonne)	21111	Meat of cattle with the bone, fresh or chilled	2020	2020	7021	Annual value	USD	5416.9	A	Official figure
	PP	Producer Prices	276	Germany	5532	Producer Price (USD/tonne)	21111	Meat of cattle with the bone, fresh or chilled	2020	2020	7021	Annual value	USD	3613.9	A	Official figure
	PP	Producer Prices	300	Greece	5532	Producer Price (USD/tonne)	21111	Meat of cattle with the bone, fresh or chilled	2020	2020	7021	Annual value	USD	4180.4	A	Official figure
	PP	Producer Prices	308	Grenada	5532	Producer Price (USD/tonne)	21111	Meat of cattle with the bone, fresh or chilled	2020	2020	7021	Annual value	USD	7342.1	A	Official figure
	PP	Producer Prices	352	Iceland	5532	Producer Price (USD/tonne)	21111	Meat of cattle with the bone, fresh or chilled	2020	2020	7021	Annual value	USD	4293.3	A	Official figure
	PP	Producer Prices	428	Latvia	5532	Producer Price (USD/tonne)	21111	Meat of cattle with the bone, fresh or chilled	2020	2020	7021	Annual value	USD	2124.5	A	Official figure
	PP	Producer Prices	442	Luxembourg	5532	Producer Price (USD/tonne)	21111	Meat of cattle with the bone, fresh or chilled	2020	2020	7021	Annual value	USD	4146.2	A	Official figure
	PP	Producer Prices	470	Malta	5532	Producer Price (USD/tonne)	21111	Meat of cattle with the bone, fresh or chilled	2020	2020	7021	Annual value	USD	3413.8	A	Official figure
	PP	Producer Prices	480	Mauritius	5532	Producer Price (USD/tonne)	21111	Meat of cattle with the bone, fresh or chilled	2020	2020	7021	Annual value	USD	6238	A	Official figure
	PP	Producer Prices	484	Mexico	5532	Producer Price (USD/tonne)	21111	Meat of cattle with the bone, fresh or chilled	2020	2020	7021	Annual value	USD	3243.2	A	Official figure
	PP	Producer Prices	578	Norway	5532	Producer Price (USD/tonne)	21111	Meat of cattle with the bone, fresh or chilled	2020	2020	7021	Annual value	USD	5502.4	A	Official figure
	PP	Producer Prices	275	Palestine	5532	Producer Price (USD/tonne)	21111	Meat of cattle with the bone, fresh or chilled	2020	2020	7021	Annual value	USD	13672.7	A	Official figure
	PP	Producer Prices	634	Qatar	5532	Producer Price (USD/tonne)	21111	Meat of cattle with the bone, fresh or chilled	2020	2020	7021	Annual value	USD	9615.4	A	Official figure
	PP	Producer Prices	642	Romania	5532	Producer Price (USD/tonne)	21111	Meat of cattle with the bone, fresh or chilled	2020	2020	7021	Annual value	USD	3373	A	Official figure
	PP	Producer Prices	643	Russian Federation	5532	Producer Price (USD/tonne)	21111	Meat of cattle with the bone, fresh or chilled	2020	2020	7021	Annual value	USD	3750.5	A	Official figure
	PP	Producer Prices	646	Rwanda	5532	Producer Price (USD/tonne)	21111	Meat of cattle with the bone, fresh or chilled	2020	2020	7021	Annual value	USD	3184.7	A	Official figure
	PP	Producer Prices	682	Saudi Arabia	5532	Producer Price (USD/tonne)	21111	Meat of cattle with the bone, fresh or chilled	2020	2020	7021	Annual value	USD	14866.7	A	Official figure
	PP	Producer Prices	703	Slovakia	5532	Producer Price (USD/tonne)	21111	Meat of cattle with the bone, fresh or chilled	2020	2020	7021	Annual value	USD	3527.5	A	Official figure
	PP	Producer Prices	710	South Africa	5532	Producer Price (USD/tonne)	21111	Meat of cattle with the bone, fresh or chilled	2020	2020	7021	Annual value	USD	2950.2	A	Official figure
	PP	Producer Prices	724	Spain	5532	Producer Price (USD/tonne)	21111	Meat of cattle with the bone, fresh or chilled	2020	2020	7021	Annual value	USD	2460.4	A	Official figure
	PP	Producer Prices	756	Switzerland	5532	Producer Price (USD/tonne)	21111	Meat of cattle with the bone, fresh or chilled	2020	2020	7021	Annual value	USD	10532.9	A	Official figure
	PP	Producer Prices	788	Tunisia	5532	Producer Price (USD/tonne)	21111	Meat of cattle with the bone, fresh or chilled	2020	2020	7021	Annual value	USD	2915.7	A	Official figure
	PP	Producer Prices	792	Türkiye	5532	Producer Price (USD/tonne)	21111	Meat of cattle with the bone, fresh or chilled	2020	2020	7021	Annual value	USD	5088.5	A	Official figure
	PP	Producer Prices	704	Viet Nam	5532	Producer Price (USD/tonne)	21111	Meat of cattle with the bone, fresh or chilled	2020	2020	7021	Annual value	USD	4423.3	A	Official figure
	PP	Producer Prices	887	Yemen	5532	Producer Price (USD/tonne)	21111	Meat of cattle with the bone, fresh or chilled	2020	2020	7021	Annual value	USD	3446.8	A	Official figure

## Sheet: Fig. 3 - Summary
	SUPPORTING DATA: Fig. 3 - Summary
	Godfray, Poore & Ritchie. 2024. Opportunities to produce food from substantially less land. BMC Biology.
		Production Weighted Global Impacts			Differences		Observation
	Protein Rich (per 100g protein)	10th pctl / Min	Mean	90th pctl / Max	Avg. vs category avg.	Avg. vs beef	1	2	3	4	5	6	7	8	9	10	11	12	13	14	15	16	17	18	19	20	21	22	23	24	25
	CH4 Oxidising Bacteria	0.00356653	0.00438326	0.0052	-0.999846	-0.999875	0.00356653	0.0052	-	-	-	-	-	-	-	-	-	-	-	-	-	-	-	-	-	-	-	-	-	-	-
	H2 Oxidising Bacteria	0.001845	0.0567832	0.386426	-0.998008	-0.999935	0.386426	0.0519146	0.0227301	0.0470097	0.0145181	0.0190098	0.0182915	0.0220844	0.0191062	0.02168	0.001845	-	-	-	-	-	-	-	-	-	-	-	-	-	-
	Insects (fed on waste)	0.000533333	0.0791398	0.280588	-0.997223	-0.999981	0.280588	0.211765	0.0164706	0.0329412	0.005	0.00668058	0.000533333	-	-	-	-	-	-	-	-	-	-	-	-	-	-	-	-	-	-
	Algae	0.00625287	0.177001	1.02273	-0.993789	-0.999781	0.909091	0.359848	1.02273	0.32197	0.814394	0.0252874	0.0206897	0.0198161	0.0142299	0.00625287	0.0696667	0.0623333	0.0563333	0.0696667	0.0623333	0.0563333	0.0696667	0.0623333	0.0563333	0.072	0.0643333	0.058	0.056044	0.05	0.0453297
	Prec. Ferment. Proteins	0.450243	0.470761	0.490358	-0.983482	-0.984202	0.490358	0.450243	0.46142	0.481025	-	-	-	-	-	-	-	-	-	-	-	-	-	-	-	-	-	-	-	-	-
	Bulk Ferment. Proteins	0.0150633	0.53445	1.65156	-0.981247	-0.999471	0.37411	0.368223	1.65156	0.611351	0.186391	0.0150633	-	-	-	-	-	-	-	-	-	-	-	-	-	-	-	-	-	-	-
	Lab Grown Meat	0.1	1.06666	3.445	-0.962573	-0.996491	1.15349	1.14884	1.12093	0.1	0.121053	0.121053	0.242105	1.36842	1.48421	0.242105	1.36842	1.48421	3.445	1.68	0.92	-	-	-	-	-	-	-	-	-	-
	Insects (fed on crops)	0.11	1.32741	2.238	-0.953424	-0.99614	1.8	0.630769	2.238	1.64144	1.17167	1.7	0.11	-	-	-	-	-	-	-	-	-	-	-	-	-	-	-	-	-	-
	Soy	0.747214	1.48598	2.08544	-0.94786	-0.973782	-	-	-	-	-	-	-	-	-	-	-	-	-	-	-	-	-	-	-	-	-	-	-	-	-
	Crustaceans (farmed)	0.412999	2.01083	3.51388	-0.929444	-0.985509	-	-	-	-	-	-	-	-	-	-	-	-	-	-	-	-	-	-	-	-	-	-	-	-	-
	Peas	1.24662	3.35734	6.38614	-0.882199	-0.956259	-	-	-	-	-	-	-	-	-	-	-	-	-	-	-	-	-	-	-	-	-	-	-	-	-
	Groundnuts	1.7838	3.47976	5.87471	-0.877903	-0.93741	-	-	-	-	-	-	-	-	-	-	-	-	-	-	-	-	-	-	-	-	-	-	-	-	-
	Fish (farmed)	0.35957	3.68779	4.60425	-0.870604	-0.987383	-	-	-	-	-	-	-	-	-	-	-	-	-	-	-	-	-	-	-	-	-	-	-	-	-
	Eggs	3.94737	5.65068	7.92177	-0.80173	-0.861496	-	-	-	-	-	-	-	-	-	-	-	-	-	-	-	-	-	-	-	-	-	-	-	-	-
	Poultry Meat	3.83949	7.05543	9.24942	-0.752441	-0.865281	-	-	-	-	-	-	-	-	-	-	-	-	-	-	-	-	-	-	-	-	-	-	-	-	-
	Other Pulses	4.63802	7.2723	19.2667	-0.744831	-0.837262	-	-	-	-	-	-	-	-	-	-	-	-	-	-	-	-	-	-	-	-	-	-	-	-	-
	Nuts	2.74954	7.93631	16.2829	-0.721533	-0.903525	-	-	-	-	-	-	-	-	-	-	-	-	-	-	-	-	-	-	-	-	-	-	-	-	-
	Pig Meat	4.79604	10.7293	19.2274	-0.623533	-0.831718	-	-	-	-	-	-	-	-	-	-	-	-	-	-	-	-	-	-	-	-	-	-	-	-	-
	Beef (dairy herd)	7.28977	21.9048	32.4823	-0.231412	-0.744219	-	-	-	-	-	-	-	-	-	-	-	-	-	-	-	-	-	-	-	-	-	-	-	-	-
	Cheese	4.32518	39.76	108.338	0.395086	-0.848239	-	-	-	-	-	-	-	-	-	-	-	-	-	-	-	-	-	-	-	-	-	-	-	-	-
	Beef (beef herd)	41.5446	163.596	368.651	4.7402	0.457706	-	-	-	-	-	-	-	-	-	-	-	-	-	-	-	-	-	-	-	-	-	-	-	-	-
	Lamb & Mutton	30.015	184.813	221.059	5.48465	0.0531576	-	-	-	-	-	-	-	-	-	-	-	-	-	-	-	-	-	-	-	-	-	-	-	-	-

## Sheet: Fig. 3 - Underlying Studies
	SUPPORTING DATA: Fig. 3 - Underlying Studies
	Godfray, Poore & Ritchie. 2024. Opportunities to produce food from substantially less land. BMC Biology.
	Notes: Studies that primarily use data from another study are excluded (e.g., Smetana et al., 2015); consequential LCAs are excluded; characterisation factors on land use which are relatively small are not corrected for, specifically the IMPACT World+ characterisation factors on non-organic arable land (1.055 m2 org.arable / m2*a) and urban areas (0.77 m2 org.arable / m2*a), and the ReCiPe 2016 M…
	Product	Product Count	System	Protein (g / kg)	Calories (1000 kcal / kg)	Land Use (m2*year / kg product)	Land Use Characterisation	Functional Unit	Land Uses Included (System Boundary)	Notes	Source
	Lab grown meat	1	Hypothetical industrial-scale production, estimated from upscaled data from lab and commercial facilities.	215	-	2.48	ReCiPe 2016 Midpoint v1.1 (Hierarchist perspective)	1 kg meat	Feedstock, Energy, Other inputs, Processing facility	2030 "Ambitious Benchmark" scenario, based on data from A*star, Aleph Farms, Avant Meats, Mosa Meat, Shiok Meats, Wild Type, Akron Bioproducts, Black & Veatch Consulting, Buhler Extrusion, Cell-trainer Biotech, CE Delft Sustainability, Evides Water, The Good Food Institute, Mercka Cell, OSPIN Bioreactors, Laurus Bio, Warner Advisors	Sinke, P., Swartz, E., Sanctorum, H., van der Giesen, C., & Odegard, I. (2023). Ex-ante life cycle assessment of commercial-scale cultivated meat production in 2030. The International Journal of Life Cycle Assessment, 28(3), 234-254.
	Lab grown meat	2	Hypothetical industrial-scale production, estimated from upscaled data from lab and commercial facilities.	215	-	2.47	ReCiPe 2016 Midpoint v1.1 (Hierarchist perspective)	1 kg meat	Feedstock, Energy, Other inputs, Processing facility	2030 "Renewable Scope 1&2" scenario, based on data from A*star, Aleph Farms, Avant Meats, Mosa Meat, Shiok Meats, Wild Type, Akron Bioproducts, Black & Veatch Consulting, Buhler Extrusion, Cell-trainer Biotech, CE Delft Sustainability, Evides Water, The Good Food Institute, Mercka Cell, OSPIN Bioreactors, Laurus Bio, Warner Advisors	Sinke, P., Swartz, E., Sanctorum, H., van der Giesen, C., & Odegard, I. (2023). Ex-ante life cycle assessment of commercial-scale cultivated meat production in 2030. The International Journal of Life Cycle Assessment, 28(3), 234-254.
	Lab grown meat	3	Hypothetical industrial-scale production, estimated from upscaled data from lab and commercial facilities.	215	-	2.41	ReCiPe 2016 Midpoint v1.1 (Hierarchist perspective)	1 kg meat	Feedstock, Energy, Other inputs, Processing facility	2030 "Global average energy" scenario, based on data from A*star, Aleph Farms, Avant Meats, Mosa Meat, Shiok Meats, Wild Type, Akron Bioproducts, Black & Veatch Consulting, Buhler Extrusion, Cell-trainer Biotech, CE Delft Sustainability, Evides Water, The Good Food Institute, Mercka Cell, OSPIN Bioreactors, Laurus Bio, Warner Advisors	Sinke, P., Swartz, E., Sanctorum, H., van der Giesen, C., & Odegard, I. (2023). Ex-ante life cycle assessment of commercial-scale cultivated meat production in 2030. The International Journal of Life Cycle Assessment, 28(3), 234-254.
	Lab grown meat	4	Hypothetical industrial-scale production system that uses cyanobacteria hydrolysate as main input for culture media.	190	-	0.19	None	1 kg meat	Feedstock	Thailand	Tuomisto, H. L., & Teixeira de Mattos, M. J. (2011). Environmental impacts of cultured meat production. Environmental science & technology, 45(14), 6117-6123.
	Lab grown meat	5	Hypothetical industrial-scale production system that uses cyanobacteria hydrolysate as main input for culture media.	190	-	0.23	None	1 kg meat	Feedstock	California	Tuomisto, H. L., & Teixeira de Mattos, M. J. (2011). Environmental impacts of cultured meat production. Environmental science & technology, 45(14), 6117-6123.
	Lab grown meat	6	Hypothetical industrial-scale production system that uses cyanobacteria hydrolysate as main input for culture media.	190	-	0.23	None	1 kg meat	Feedstock	Spain	Tuomisto, H. L., & Teixeira de Mattos, M. J. (2011). Environmental impacts of cultured meat production. Environmental science & technology, 45(14), 6117-6123.
	Lab grown meat	7	Hypothetical industrial-scale production systems with cyanobacteria, wheat and corn hydrolysate as main input for culture media.	190	-	0.46	None	1 kg meat	Feedstock	Cyanobacteria-best case	Tuomisto, H.L., Ellis, M.J., & Haastrup, P. (2014) Environmental impacts of cultured meat: alternative production scenarios. In: Schenck R, Huizenga D (eds) Proceedings of the 9th International Conference on Life Cycle Assessment in the Agri-food Sector. ACLCA.
	Lab grown meat	8	Hypothetical industrial-scale production systems with cyanobacteria, wheat and corn hydrolysate as main input for culture media.	190	-	2.6	None	1 kg meat	Feedstock	Wheat-best case	Tuomisto, H.L., Ellis, M.J., & Haastrup, P. (2014) Environmental impacts of cultured meat: alternative production scenarios. In: Schenck R, Huizenga D (eds) Proceedings of the 9th International Conference on Life Cycle Assessment in the Agri-food Sector. ACLCA.
	Lab grown meat	9	Hypothetical industrial-scale production systems with cyanobacteria, wheat and corn hydrolysate as main input for culture media.	190	-	2.82	None	1 kg meat	Feedstock	Corn-best case	Tuomisto, H.L., Ellis, M.J., & Haastrup, P. (2014) Environmental impacts of cultured meat: alternative production scenarios. In: Schenck R, Huizenga D (eds) Proceedings of the 9th International Conference on Life Cycle Assessment in the Agri-food Sector. ACLCA.
	Lab grown meat	10	Hypothetical industrial-scale production systems with cyanobacteria, wheat and corn hydrolysate as main input for culture media.	190	-	0.46	None	1 kg meat	Feedstock	Cyanobacteria-worst case	Tuomisto, H.L., Ellis, M.J., & Haastrup, P. (2014) Environmental impacts of cultured meat: alternative production scenarios. In: Schenck R, Huizenga D (eds) Proceedings of the 9th International Conference on Life Cycle Assessment in the Agri-food Sector. ACLCA.
	Lab grown meat	11	Hypothetical industrial-scale production systems with cyanobacteria, wheat and corn hydrolysate as main input for culture media.	190	-	2.6	None	1 kg meat	Feedstock	Wheat-worst case	Tuomisto, H.L., Ellis, M.J., & Haastrup, P. (2014) Environmental impacts of cultured meat: alternative production scenarios. In: Schenck R, Huizenga D (eds) Proceedings of the 9th International Conference on Life Cycle Assessment in the Agri-food Sector. ACLCA.
	Lab grown meat	12	Hypothetical industrial-scale production systems with cyanobacteria, wheat and corn hydrolysate as main input for culture media.	190	-	2.82	None	1 kg meat	Feedstock	Corn-worst case	Tuomisto, H.L., Ellis, M.J., & Haastrup, P. (2014) Environmental impacts of cultured meat: alternative production scenarios. In: Schenck R, Huizenga D (eds) Proceedings of the 9th International Conference on Life Cycle Assessment in the Agri-food Sector. ACLCA.
	Lab grown meat	13	Bench-scale production process for CM in hollow fiber bioreactors using experimental data from mouse myoblast C2C12 cells.	200	-	6.89	ReCiPe 2016 Midpoint v1.1 (Hierarchist perspective)	1 kg meat	Feedstock, Energy, Other inputs, Processing facility	CMB	Tuomisto, H. L., Allan, S. J., & Ellis, M. J. (2022). Prospective life cycle assessment of a bioprocess design for cultured meat production in hollow fiber bioreactors. Science of the Total Environment, 851, 158051.
	Lab grown meat	14	Bench-scale production process for CM in hollow fiber bioreactors using experimental data from mouse myoblast C2C12 cells.	200	-	3.36	ReCiPe 2016 Midpoint v1.1 (Hierarchist perspective)	1 kg meat	Feedstock, Energy, Other inputs, Processing facility	CMB 128	Tuomisto, H. L., Allan, S. J., & Ellis, M. J. (2022). Prospective life cycle assessment of a bioprocess design for cultured meat production in hollow fiber bioreactors. Science of the Total Environment, 851, 158051.
	Lab grown meat	15	Bench-scale production process for CM in hollow fiber bioreactors using experimental data from mouse myoblast C2C12 cells.	200	-	1.84	ReCiPe 2016 Midpoint v1.1 (Hierarchist perspective)	1 kg meat	Feedstock, Energy, Other inputs, Processing facility	CMC	Tuomisto, H. L., Allan, S. J., & Ellis, M. J. (2022). Prospective life cycle assessment of a bioprocess design for cultured meat production in hollow fiber bioreactors. Science of the Total Environment, 851, 158051.
	Prec. ferment. proteins	1	Hypothetical industrial-scale ovalbumin production using Trichoderma reesei culture	920	-	4.51129	ReCiPe 2016 Midpoint v1.1 (Hierarchist perspective)	1 kg egg albumen	Feedstock, Energy, Other inputs, Processing facility	Finland	Järviö, N., Parviainen, T., Maljanen, N. L., Kobayashi, Y., Kujanpää, L., Ercili-Cura, D., ... & Tuomisto, H. L. (2021). Ovalbumin production using Trichoderma reesei culture and low-carbon energy could mitigate the environmental impacts of chicken-egg-derived ovalbumin. Nature food, 2(12), 1005-1013.
	Prec. ferment. proteins	2	Hypothetical industrial-scale ovalbumin production using Trichoderma reesei culture	920	-	4.14224	ReCiPe 2016 Midpoint v1.1 (Hierarchist perspective)	1 kg egg albumen	Feedstock, Energy, Other inputs, Processing facility	Finland - low carbon electricity mix	Järviö, N., Parviainen, T., Maljanen, N. L., Kobayashi, Y., Kujanpää, L., Ercili-Cura, D., ... & Tuomisto, H. L. (2021). Ovalbumin production using Trichoderma reesei culture and low-carbon energy could mitigate the environmental impacts of chicken-egg-derived ovalbumin. Nature food, 2(12), 1005-1013.
	Prec. ferment. proteins	3	Hypothetical industrial-scale ovalbumin production using Trichoderma reesei culture	920	-	4.24506	ReCiPe 2016 Midpoint v1.1 (Hierarchist perspective)	1 kg egg albumen	Feedstock, Energy, Other inputs, Processing facility	Germany	Järviö, N., Parviainen, T., Maljanen, N. L., Kobayashi, Y., Kujanpää, L., Ercili-Cura, D., ... & Tuomisto, H. L. (2021). Ovalbumin production using Trichoderma reesei culture and low-carbon energy could mitigate the environmental impacts of chicken-egg-derived ovalbumin. Nature food, 2(12), 1005-1013.
	Prec. ferment. proteins	4	Hypothetical industrial-scale ovalbumin production using Trichoderma reesei culture	920	-	4.42543	ReCiPe 2016 Midpoint v1.1 (Hierarchist perspective)	1 kg egg albumen	Feedstock, Energy, Other inputs, Processing facility	Poland	Järviö, N., Parviainen, T., Maljanen, N. L., Kobayashi, Y., Kujanpää, L., Ercili-Cura, D., ... & Tuomisto, H. L. (2021). Ovalbumin production using Trichoderma reesei culture and low-carbon energy could mitigate the environmental impacts of chicken-egg-derived ovalbumin. Nature food, 2(12), 1005-1013.
	Bulk ferment. proteins	1	Hypothetical industrial-scale production of yeast-based single-cell proteins from an oat side stream	1000	-	3.7411	ReCiPe 2016 Midpoint v1.1 (Hierarchist perspective)	1 kg protein	Feedstock, Energy, Other inputs, Processing facility	Oat side stream (dry)	Kobayashi, Y., Mohammad, E. W., Guðmundsson, H., Guðmundsdóttir, E. E., Friðjónsson, Ó. H., Karlsson, E. N., ... & Tuomisto, H. L. (2023). Life-cycle assessment of yeast-based single-cell protein production with oat processing side-stream. Science of the Total Environment, 873, 162318.
	Bulk ferment. proteins	2	Hypothetical industrial-scale production of yeast-based single-cell proteins from an oat side stream	1000	-	3.68223	ReCiPe 2016 Midpoint v1.1 (Hierarchist perspective)	1 kg protein	Feedstock, Energy, Other inputs, Processing facility	Oat side stream (wet)	Kobayashi, Y., Mohammad, E. W., Guðmundsson, H., Guðmundsdóttir, E. E., Friðjónsson, Ó. H., Karlsson, E. N., ... & Tuomisto, H. L. (2023). Life-cycle assessment of yeast-based single-cell protein production with oat processing side-stream. Science of the Total Environment, 873, 162318.
	Bulk ferment. proteins	3	Hypothetical industrial-scale production of yeast-based single-cell proteins from what flour	1000	-	16.5156	ReCiPe 2016 Midpoint v1.1 (Hierarchist perspective)	1 kg protein	Feedstock, Energy, Other inputs, Processing facility	Wheat flour	Kobayashi, Y., Mohammad, E. W., Guðmundsson, H., Guðmundsdóttir, E. E., Friðjónsson, Ó. H., Karlsson, E. N., ... & Tuomisto, H. L. (2023). Life-cycle assessment of yeast-based single-cell protein production with oat processing side-stream. Science of the Total Environment, 873, 162318.
	Bulk ferment. proteins	4	Hypothetical industrial-scale production of yeast-based single-cell proteins from corn flour	1000	-	6.11351	ReCiPe 2016 Midpoint v1.1 (Hierarchist perspective)	1 kg protein	Feedstock, Energy, Other inputs, Processing facility	Corn flour	Kobayashi, Y., Mohammad, E. W., Guðmundsson, H., Guðmundsdóttir, E. E., Friðjónsson, Ó. H., Karlsson, E. N., ... & Tuomisto, H. L. (2023). Life-cycle assessment of yeast-based single-cell protein production with oat processing side-stream. Science of the Total Environment, 873, 162318.
	Bulk ferment. proteins	5	Hypothetical industrial-scale derivation of yeast protein concentrate from distillers grains stillage, which are a co-product from bioethanol production	676	-	1.26	ReCiPe 2016 Midpoint v1.1 (Hierarchist perspective)	1 kg	Feedstock, Energy, Other inputs	-	Tallentire, C. W., Mackenzie, S. G., & Kyriazakis, I. (2018). Can novel ingredients replace soybeans and reduce the environmental burdens of European livestock systems in the future?. Journal of Cleaner Production, 187, 338-347.
	Bulk ferment. proteins	6	Hypothetical industrial-scale derivation of yeast (Saccharomyces cerevisiae) protein from crude pea starch	331.933		0.05	ReCiPe 2016 Midpoint v1.1 (Hierarchist perspective)	1 kg of dried single cell protein	Feedstock, Energy, Other inputs, Processing facility	-	Aidoo, R., Kwofie, E. M., Adewale, P., Lam, E., & Ngadi, M. (2024). Designing sustainable circular bioeconomy solutions for the pulse industry: The case of crude pea starch as a substrate for single cell protein production. Science of The Total Environment, 912, 169029.
	Insects (fed on waste)	1	Industrial-scale transformation of food industry side streams via Black soldier fly (Hermetia illucens)	170	-	0.477	IMPACT World + Midpoint V0.04	1 kg fresh insect biomass as a puree	Feedstock, Energy, Other inputs, Processing facility	HP – H. illucens puree (fresh insect production)	Smetana, S., Schmitt, E., & Mathys, A. (2019). Sustainable use of Hermetia illucens insect biomass for feed and food: Attributional and consequential life cycle assessment. Resources, Conservation and Recycling, 144, 285-296.
	Insects (fed on waste)	2	Industrial-scale transformation of food industry side streams via Black soldier fly (Hermetia illucens)	170	-	0.36	IMPACT World + Midpoint V0.04	1 kg fresh insect biomass as a puree	Feedstock, Energy, Other inputs, Processing facility	HP_ST – HP scenario involving 25% feed transfer and energy use improvements	Smetana, S., Schmitt, E., & Mathys, A. (2019). Sustainable use of Hermetia illucens insect biomass for feed and food: Attributional and consequential life cycle assessment. Resources, Conservation and Recycling, 144, 285-296.
	Insects (fed on waste)	3	Industrial-scale transformation of food industry side streams via Black soldier fly (Hermetia illucens)	170	-	0.028	IMPACT World + Midpoint V0.04	1 kg fresh insect biomass as a puree	Feedstock, Energy, Other inputs, Processing facility	HP_MT – HP scenario involving 25% feed transfer and energy use improvements, with complete reliance on non-utilized side-streams	Smetana, S., Schmitt, E., & Mathys, A. (2019). Sustainable use of Hermetia illucens insect biomass for feed and food: Attributional and consequential life cycle assessment. Resources, Conservation and Recycling, 144, 285-296.
	Insects (fed on waste)	4	Industrial-scale transformation of food industry side streams via Black soldier fly (Hermetia illucens)	170	-	0.056	IMPACT World + Midpoint V0.04	1 kg fresh insect biomass as a puree	Feedstock, Energy, Other inputs, Processing facility	HP_LT – HP scenario involving 25% feed transfer and energy use improvements, with complete reliance on non-utilized side-streams and alternative energy sources	Smetana, S., Schmitt, E., & Mathys, A. (2019). Sustainable use of Hermetia illucens insect biomass for feed and food: Attributional and consequential life cycle assessment. Resources, Conservation and Recycling, 144, 285-296.
	Insects (fed on waste)	5	Industrial-scale transformation of food industry side streams via Black soldier fly (Hermetia illucens)	1000	-	0.05	CML 2001 Baseline	1 kg of protein	Feedstock, Energy, Other inputs, Processing facility	-	Salomone, R., Saija, G., Mondello, G., Giannetto, A., Fasulo, S., & Savastano, D. (2017). Environmental impact of food waste bioconversion by insects: Application of Life Cycle Assessment to process using Hermetia illucens. Journal of Cleaner Production, 140, 890-905.
	Insects (fed on waste)	6	Pilot-scale facility grown housefly (Musca domestica) on poultry manure and food waste	479	-	0.032	None	1 kg of larvae meal	Feedstock, Energy, Other inputs	-	van Zanten, H. H., Mollenhorst, H., Oonincx, D. G., Bikker, P., Meerburg, B. G., & De Boer, I. J. (2015). From environmental nuisance to environmental opportunity: housefly larvae convert waste to livestock feed. Journal of Cleaner Production, 102, 362-369.
	Insects (fed on waste)	7	Pilot-scale insect flour production from black soldier fly (Hermetia illucens) larvae fed on waste streams	600	-	0.0032	ReCiPe 2016 Midpoint v1.1 (Hierarchist perspective)	1 kg	Feedstock, Energy, Other inputs	-	Tallentire, C. W., Mackenzie, S. G., & Kyriazakis, I. (2018). Can novel ingredients replace soybeans and reduce the environmental burdens of European livestock systems in the future?. Journal of Cleaner Production, 187, 338-347.
	Insects (fed on crops)	1	Industrial-scale mealworm (Tenebrio molitor) and the super worm (Zophobas morio) production using carrots and mixed grain as feedstocks	1000	-	18	None	1 kg fresh mealworms	Feedstock, Energy, Other inputs, Processing facility	-	Oonincx, D. G., & De Boer, I. J. (2012). Environmental impact of the production of mealworms as a protein source for humans–a life cycle assessment. PloS one, 7(12), e51145.
	Insects (fed on crops)	2	Pilot-scale mealworm (Tenebrio molitor) larvae meal production fed on cereal flours, meals, wheat bran, and beet pulp	650	-	4.1	CML 2001 Baseline	1 kg of mealworm meal	Feedstock, Energy, Other inputs, Processing facility	-	Thévenot, A., Rivera, J. L., Wilfart, A., Maillard, F., Hassouna, M., Senga-Kiesse, T., ... & Aubin, J. (2018). Mealworm meal for animal feed: Environmental assessment and sensitivity analysis to guide future prospects. Journal of Cleaner Production, 170, 1260-1267.
	Insects (fed on crops)	3	Small-scale yellow mealworm (Tenebrio molitor) production, with carrots and grains as feed	1000	-	22.38	ReCiPe 2016 Midpoint v1.1 (Hierarchist perspective)	1 kg of protein	Feedstock, Energy, Other inputs, Processing facility	-	Dreyer, M., Hörtenhuber, S., Zollitsch, W., Jäger, H., Schaden, L. M., Gronauer, A., & Kral, I. (2021). Environmental life cycle assessment of yellow mealworm (Tenebrio molitor) production for human consumption in Austria–a comparison of mealworm and broiler as protein source. The International Journal of Life Cycle Assessment, 26, 2232-2247.
	Insects (fed on crops)	4	Industrial-scale Black soldier fly (Hermetia illucens) production, fed with rye middlings and wheat bran	1000	-	16.4144	ReCiPe 2016 Midpoint v1.1 (Hierarchist perspective)	1 kg of protein	Feedstock, Energy, Other inputs	-	Maiolo, S., Parisi, G., Biondi, N., Lunelli, F., Tibaldi, E., & Pastres, R. (2020). Fishmeal partial substitution within aquafeed formulations: life cycle assessment of four alternative protein sources. The International Journal of Life Cycle Assessment, 25, 1455-1471.; Kobayashi, Y., Mohammad, E. W., Guðmundsson, H., Guðmundsdóttir, E. E., Friðjónsson, Ó. H., Karlsson, E. N., ... & Tuomisto, H. …
	Insects (fed on crops)	5	Pilot-scale insect flour production from black soldier fly (Hermetia illucens) larvae fed on crops	600	-	7.03	ReCiPe 2016 Midpoint v1.1 (Hierarchist perspective)	1 kg	Feedstock, Energy, Other inputs	-	Tallentire, C. W., Mackenzie, S. G., & Kyriazakis, I. (2018). Can novel ingredients replace soybeans and reduce the environmental burdens of European livestock systems in the future?. Journal of Cleaner Production, 187, 338-347.
	Insects (fed on crops)	6	Bench-scale honey bee drone brood production using sugar syrup from sugar beet	1000	-	17	IMPACT 2002+ (V 2.11)	1 kg of protein	Feedstock, Energy, Other inputs	Worst case non-extracted drone brood; as by-product just of honey; origin beekeeper A	Ulmer, M., Smetana, S., & Heinz, V. (2020). Utilizing honeybee drone brood as a protein source for food products: Life cycle assessment of apiculture in Germany. Resources, Conservation and Recycling, 154, 104576.
	Insects (fed on crops)	7	Bench-scale honey bee drone brood production using sugar syrup from sugar beet	1000	-	1.1	IMPACT 2002+ (V 2.11)	1 kg of protein	Feedstock, Energy, Other inputs	Best case non-extracted drone brood; high value of pollination, origin beekeeper B	Ulmer, M., Smetana, S., & Heinz, V. (2020). Utilizing honeybee drone brood as a protein source for food products: Life cycle assessment of apiculture in Germany. Resources, Conservation and Recycling, 154, 104576.
	Insects (fed on crops/waste)	1	Industrial-scale black soldier fly (Hermetia illucens) production using wheat bran and waste-streams, situated near the waste stream of a renewable energy plant	650	-	1.239	IMPACT 2002+	1 kg of insect meal	Feedstock, Energy, Other inputs, Processing facility	-	Van PhI, C. P., Walraven, M., Bézagu, M., Lefranc, M., & Ray, C. (2020). Industrial Symbiosis in Insect Production—A Sustainable Eco-Efficient and Circular Business Model. Sustainability, 12(24), 1-14.
	Insects (fed on crops/waste)	2	Hypothetical mealworm (Tenebrio molitor) larvae meal production, from vegetable waste streams, with some usage of wheat, rice, and fava beans	524	-	1.06	ReCiPe 2016 Midpoint v1.1 (Hierarchist perspective)	1 kg	Feedstock, Energy, Other inputs	-	Tallentire, C. W., Mackenzie, S. G., & Kyriazakis, I. (2018). Can novel ingredients replace soybeans and reduce the environmental burdens of European livestock systems in the future?. Journal of Cleaner Production, 187, 338-347.
	Algae	1	Pilot-scale Chlorella vulgaris cultivation in a heterotrophic fermenter	528	-	4.8	None (?)	1 kg of protein meal or powder	Feedstock, Energy, Other inputs, Processing facility	-	Smetana, S., Sandmann, M., Rohn, S., Pleissner, D., & Heinz, V. (2017). Autotrophic and heterotrophic microalgae and cyanobacteria cultivation for food and feed: life cycle assessment. Bioresource Technology, 245, 162-170.
	Algae	2	Pilot-scale Chlorella vulgaris cultivation in an open raceway pond	528	-	1.9	None (?)	1 kg of protein meal or powder	Feedstock, Energy, Other inputs, Processing facility	-	Smetana, S., Sandmann, M., Rohn, S., Pleissner, D., & Heinz, V. (2017). Autotrophic and heterotrophic microalgae and cyanobacteria cultivation for food and feed: life cycle assessment. Bioresource Technology, 245, 162-170.
	Algae	3	Pilot-scale Chlorella vulgaris cultivation in a tubular bioreactor	528	-	5.4	None (?)	1 kg of protein meal or powder	Feedstock, Energy, Other inputs, Processing facility	-	Smetana, S., Sandmann, M., Rohn, S., Pleissner, D., & Heinz, V. (2017). Autotrophic and heterotrophic microalgae and cyanobacteria cultivation for food and feed: life cycle assessment. Bioresource Technology, 245, 162-170.
	Algae	4	Pilot-scale spirulina (Arthrospira platensis) cultivation in an open raceway pond	528	-	1.7	None (?)	1 kg of protein meal or powder	Feedstock, Energy, Other inputs, Processing facility	-	Smetana, S., Sandmann, M., Rohn, S., Pleissner, D., & Heinz, V. (2017). Autotrophic and heterotrophic microalgae and cyanobacteria cultivation for food and feed: life cycle assessment. Bioresource Technology, 245, 162-170.
	Algae	5	Pilot-scale spirulina (Arthrospira platensis) cultivation in a tubular bioreactor	528	-	4.3	None (?)	1 kg of protein meal or powder	Feedstock, Energy, Other inputs, Processing facility	-	Smetana, S., Sandmann, M., Rohn, S., Pleissner, D., & Heinz, V. (2017). Autotrophic and heterotrophic microalgae and cyanobacteria cultivation for food and feed: life cycle assessment. Bioresource Technology, 245, 162-170.
	Algae	6	Pilot scale Chlorella vulgaris cultivation	435	-	0.11	ReCiPe 2016 Midpoint v1.1 (Hierarchist perspective)	1 kg of dry weight	Feedstock, Energy, Other inputs, Processing facility	Scenario 1: autotrophy	D'Imporzano, G., Veronesi, D., Salati, S., & Adani, F. (2018). Carbon and nutrient recovery in the cultivation of Chlorella vulgaris: A life cycle assessment approach to comparing environmental performance. Journal of Cleaner Production, 194, 685-694.; Salati, S., D'Imporzano, G., Menin, B., Veronesi, D., Scaglia, B., Abbruscato, P., ... & Adani, F. (2017). Mixotrophic cultivation of Chlorella fo…
	Algae	7	Pilot scale Chlorella vulgaris cultivation	435	-	0.09	ReCiPe 2016 Midpoint v1.1 (Hierarchist perspective)	1 kg of dry weight	Feedstock, Energy, Other inputs, Processing facility	Scenario 2: mixotrophic cultivation on cheese whey	D'Imporzano, G., Veronesi, D., Salati, S., & Adani, F. (2018). Carbon and nutrient recovery in the cultivation of Chlorella vulgaris: A life cycle assessment approach to comparing environmental performance. Journal of Cleaner Production, 194, 685-694.; Salati, S., D'Imporzano, G., Menin, B., Veronesi, D., Scaglia, B., Abbruscato, P., ... & Adani, F. (2017). Mixotrophic cultivation of Chlorella fo…
	Algae	8	Pilot scale Chlorella vulgaris cultivation	435	-	0.0862	ReCiPe 2016 Midpoint v1.1 (Hierarchist perspective)	1 kg of dry weight	Feedstock, Energy, Other inputs, Processing facility	Scenario 3: mixotrophic cultivation using dairy wastewater	D'Imporzano, G., Veronesi, D., Salati, S., & Adani, F. (2018). Carbon and nutrient recovery in the cultivation of Chlorella vulgaris: A life cycle assessment approach to comparing environmental performance. Journal of Cleaner Production, 194, 685-694.; Salati, S., D'Imporzano, G., Menin, B., Veronesi, D., Scaglia, B., Abbruscato, P., ... & Adani, F. (2017). Mixotrophic cultivation of Chlorella fo…
	Algae	9	Pilot scale Chlorella vulgaris cultivation	435	-	0.0619	ReCiPe 2016 Midpoint v1.1 (Hierarchist perspective)	1 kg of dry weight	Feedstock, Energy, Other inputs, Processing facility	Scenario 4: autotrophy on recovered nitrogen from digestate	D'Imporzano, G., Veronesi, D., Salati, S., & Adani, F. (2018). Carbon and nutrient recovery in the cultivation of Chlorella vulgaris: A life cycle assessment approach to comparing environmental performance. Journal of Cleaner Production, 194, 685-694.; Salati, S., D'Imporzano, G., Menin, B., Veronesi, D., Scaglia, B., Abbruscato, P., ... & Adani, F. (2017). Mixotrophic cultivation of Chlorella fo…
	Algae	10	Pilot scale Chlorella vulgaris cultivation	435	-	0.0272	ReCiPe 2016 Midpoint v1.1 (Hierarchist perspective)	1 kg of dry weight	Feedstock, Energy, Other inputs, Processing facility	Scenario 5: mixotrophic culture on recovered nitrogen and carbon	D'Imporzano, G., Veronesi, D., Salati, S., & Adani, F. (2018). Carbon and nutrient recovery in the cultivation of Chlorella vulgaris: A life cycle assessment approach to comparing environmental performance. Journal of Cleaner Production, 194, 685-694.; Salati, S., D'Imporzano, G., Menin, B., Veronesi, D., Scaglia, B., Abbruscato, P., ... & Adani, F. (2017). Mixotrophic cultivation of Chlorella fo…
	Algae	11	Hypothetical cultivation of Nannochloropsis ssp. in a tubular photobioreactor	300	-	0.209	None	1 kg of dry matter	Feedstock, Energy, Other inputs, Processing facility	Na.sp. Glass 40 mm pes.	Schade, S., & Meier, T. (2020). Distinct microalgae species for food—part 1: a methodological (top-down) approach for the life cycle assessment of microalgae cultivation in tubular photobioreactors. Journal of Applied Phycology, 32, 2977-2995.
	Algae	12	Hypothetical cultivation of Nannochloropsis ssp. in a tubular photobioreactor	300	-	0.187	None	1 kg of dry matter	Feedstock, Energy, Other inputs, Processing facility	Na.sp. Glass 40 mm int	Schade, S., & Meier, T. (2020). Distinct microalgae species for food—part 1: a methodological (top-down) approach for the life cycle assessment of microalgae cultivation in tubular photobioreactors. Journal of Applied Phycology, 32, 2977-2995.
	Algae	13	Hypothetical cultivation of Nannochloropsis ssp. in a tubular photobioreactor	300	-	0.169	None	1 kg of dry matter	Feedstock, Energy, Other inputs, Processing facility	Na.sp. Glass 40 mm opt.	Schade, S., & Meier, T. (2020). Distinct microalgae species for food—part 1: a methodological (top-down) approach for the life cycle assessment of microalgae cultivation in tubular photobioreactors. Journal of Applied Phycology, 32, 2977-2995.
	Algae	14	Hypothetical cultivation of Nannochloropsis ssp. in a tubular photobioreactor	300	-	0.209	None	1 kg of dry matter	Feedstock, Energy, Other inputs, Processing facility	Na.sp. Glass 36 mm pes.	Schade, S., & Meier, T. (2020). Distinct microalgae species for food—part 1: a methodological (top-down) approach for the life cycle assessment of microalgae cultivation in tubular photobioreactors. Journal of Applied Phycology, 32, 2977-2995.
	Algae	15	Hypothetical cultivation of Nannochloropsis ssp. in a tubular photobioreactor	300	-	0.187	None	1 kg of dry matter	Feedstock, Energy, Other inputs, Processing facility	Na.sp. Glass 36 mm int.	Schade, S., & Meier, T. (2020). Distinct microalgae species for food—part 1: a methodological (top-down) approach for the life cycle assessment of microalgae cultivation in tubular photobioreactors. Journal of Applied Phycology, 32, 2977-2995.
	Algae	16	Hypothetical cultivation of Nannochloropsis ssp. in a tubular photobioreactor	300	-	0.169	None	1 kg of dry matter	Feedstock, Energy, Other inputs, Processing facility	Na.sp. Glass 36 mm opt.	Schade, S., & Meier, T. (2020). Distinct microalgae species for food—part 1: a methodological (top-down) approach for the life cycle assessment of microalgae cultivation in tubular photobioreactors. Journal of Applied Phycology, 32, 2977-2995.
	Algae	17	Hypothetical cultivation of Nannochloropsis ssp. in a tubular photobioreactor	300	-	0.209	None	1 kg of dry matter	Feedstock, Energy, Other inputs, Processing facility	Na.sp. PMMA 3 years pes.	Schade, S., & Meier, T. (2020). Distinct microalgae species for food—part 1: a methodological (top-down) approach for the life cycle assessment of microalgae cultivation in tubular photobioreactors. Journal of Applied Phycology, 32, 2977-2995.
	Algae	18	Hypothetical cultivation of Nannochloropsis ssp. in a tubular photobioreactor	300	-	0.187	None	1 kg of dry matter	Feedstock, Energy, Other inputs, Processing facility	Na.sp. PMMA 3 years int.	Schade, S., & Meier, T. (2020). Distinct microalgae species for food—part 1: a methodological (top-down) approach for the life cycle assessment of microalgae cultivation in tubular photobioreactors. Journal of Applied Phycology, 32, 2977-2995.
	Algae	19	Hypothetical cultivation of Nannochloropsis ssp. in a tubular photobioreactor	300	-	0.169	None	1 kg of dry matter	Feedstock, Energy, Other inputs, Processing facility	Na.sp. PMMA 3 years opt.	Schade, S., & Meier, T. (2020). Distinct microalgae species for food—part 1: a methodological (top-down) approach for the life cycle assessment of microalgae cultivation in tubular photobioreactors. Journal of Applied Phycology, 32, 2977-2995.
	Algae	20	Hypothetical cultivation of Nannochloropsis ssp. in a tubular photobioreactor	300	-	0.216	None	1 kg of dry matter	Feedstock, Energy, Other inputs, Processing facility	Na.sp. PMMA 7 years pes.	Schade, S., & Meier, T. (2020). Distinct microalgae species for food—part 1: a methodological (top-down) approach for the life cycle assessment of microalgae cultivation in tubular photobioreactors. Journal of Applied Phycology, 32, 2977-2995.
	Algae	21	Hypothetical cultivation of Nannochloropsis ssp. in a tubular photobioreactor	300	-	0.193	None	1 kg of dry matter	Feedstock, Energy, Other inputs, Processing facility	Na.sp. PMMA 7 years int.	Schade, S., & Meier, T. (2020). Distinct microalgae species for food—part 1: a methodological (top-down) approach for the life cycle assessment of microalgae cultivation in tubular photobioreactors. Journal of Applied Phycology, 32, 2977-2995.
	Algae	22	Hypothetical cultivation of Nannochloropsis ssp. in a tubular photobioreactor	300	-	0.174	None	1 kg of dry matter	Feedstock, Energy, Other inputs, Processing facility	Na.sp. PMMA 7 years opt.	Schade, S., & Meier, T. (2020). Distinct microalgae species for food—part 1: a methodological (top-down) approach for the life cycle assessment of microalgae cultivation in tubular photobioreactors. Journal of Applied Phycology, 32, 2977-2995.
	Algae	23	Hypothetical cultivation of Phaeodactylum tricornutum in a tubular photobioreactor	364	-	0.204	None	1 kg of dry matter	Feedstock, Energy, Other inputs, Processing facility	Ph.tr. Glass 40 mm pes.	Schade, S., & Meier, T. (2020). Distinct microalgae species for food—part 1: a methodological (top-down) approach for the life cycle assessment of microalgae cultivation in tubular photobioreactors. Journal of Applied Phycology, 32, 2977-2995.
	Algae	24	Hypothetical cultivation of Phaeodactylum tricornutum in a tubular photobioreactor	364	-	0.182	None	1 kg of dry matter	Feedstock, Energy, Other inputs, Processing facility	Ph.tr. Glass 40 mm int.	Schade, S., & Meier, T. (2020). Distinct microalgae species for food—part 1: a methodological (top-down) approach for the life cycle assessment of microalgae cultivation in tubular photobioreactors. Journal of Applied Phycology, 32, 2977-2995.
	Algae	25	Hypothetical cultivation of Phaeodactylum tricornutum in a tubular photobioreactor	364	-	0.165	None	1 kg of dry matter	Feedstock, Energy, Other inputs, Processing facility	Ph.tr. Glass 40 mm opt.	Schade, S., & Meier, T. (2020). Distinct microalgae species for food—part 1: a methodological (top-down) approach for the life cycle assessment of microalgae cultivation in tubular photobioreactors. Journal of Applied Phycology, 32, 2977-2995.
	Algae	26	Modelled 1 ha plant using "Green Wall Technology" producing Tetraselmis suecica and Tisochrysis lutea	1000	-	1.09235	ReCiPe 2016 Midpoint v1.1 (Hierarchist perspective)	1kg of protein	Feedstock, Energy, Other inputs	-	Maiolo, S., Parisi, G., Biondi, N., Lunelli, F., Tibaldi, E., & Pastres, R. (2020). Fishmeal partial substitution within aquafeed formulations: life cycle assessment of four alternative protein sources. The International Journal of Life Cycle Assessment, 25, 1455-1471.; Kobayashi, Y., Mohammad, E. W., Guðmundsson, H., Guðmundsdóttir, E. E., Friðjónsson, Ó. H., Karlsson, E. N., ... & Tuomisto, H. …
	Algae	27	Modelled Chlorella vulgaris cultivation in raceway ponds	580	-	0.034	ReCiPe 2016 Midpoint v1.1 (Hierarchist perspective)	1 kg	Feedstock, Energy, Other inputs	-	Tallentire, C. W., Mackenzie, S. G., & Kyriazakis, I. (2018). Can novel ingredients replace soybeans and reduce the environmental burdens of European livestock systems in the future?. Journal of Cleaner Production, 187, 338-347.
	Algae	28	Modelled Ulva ssp. cultivation in a bio-refinery setting	231	-	0.021	ReCiPe 2016 Midpoint v1.1 (Hierarchist perspective)	1 kg	Feedstock, Energy, Other inputs	-	Tallentire, C. W., Mackenzie, S. G., & Kyriazakis, I. (2018). Can novel ingredients replace soybeans and reduce the environmental burdens of European livestock systems in the future?. Journal of Cleaner Production, 187, 338-347.
	Algae	29	Modelled duckweed (Lemma ssp.) cultivation in animal slurry systems	301	-	0.004	ReCiPe 2016 Midpoint v1.1 (Hierarchist perspective)	1 kg	Feedstock, Energy, Other inputs	-	Tallentire, C. W., Mackenzie, S. G., & Kyriazakis, I. (2018). Can novel ingredients replace soybeans and reduce the environmental burdens of European livestock systems in the future?. Journal of Cleaner Production, 187, 338-347.
	H2 Oxidising Bacteria	1	Pilot-scale microbial protein production by autotrophic hydrogen-oxidizing bacteria	650	-	2.51177	None	1kg of product	Feedstock, Energy, Other inputs, Processing facility	MP FAEM	Järviö, N., Maljanen, N. L., Kobayashi, Y., Ryynänen, T., & Tuomisto, H. L. (2021). An attributional life cycle assessment of microbial protein production: a case study on using hydrogen-oxidizing bacteria. Science of the Total Environment, 776, 145764.
	H2 Oxidising Bacteria	2	Pilot-scale microbial protein production by autotrophic hydrogen-oxidizing bacteria	650	-	0.337445	None	1kg of product	Feedstock, Energy, Other inputs, Processing facility	MP FHE	Järviö, N., Maljanen, N. L., Kobayashi, Y., Ryynänen, T., & Tuomisto, H. L. (2021). An attributional life cycle assessment of microbial protein production: a case study on using hydrogen-oxidizing bacteria. Science of the Total Environment, 776, 145764.
	H2 Oxidising Bacteria	3	Hypothetical industrial-scale production of protein through Cupriavidus necator with electrolysis	1000	-	0.227301	None	1kg of protein	Feedstock, Energy, Other inputs, Processing facility	Base setup	Sillman, J., Uusitalo, V., Ruuskanen, V., Ojala, L., Kahiluoto, H., Soukka, R., & Ahola, J. (2020). A life cycle environmental sustainability analysis of microbial protein production via power-to-food approaches. The International Journal of Life Cycle Assessment, 25, 2190-2203.
	H2 Oxidising Bacteria	4	Hypothetical industrial-scale production of protein through Cupriavidus necator with electrolysis	1000	-	0.470097	None	1kg of protein	Feedstock, Energy, Other inputs, Processing facility	Mod1: The electricity-to-biomass efficiency of the bioreactor is changed from 9.86 to 25 kWh.	Sillman, J., Uusitalo, V., Ruuskanen, V., Ojala, L., Kahiluoto, H., Soukka, R., & Ahola, J. (2020). A life cycle environmental sustainability analysis of microbial protein production via power-to-food approaches. The International Journal of Life Cycle Assessment, 25, 2190-2203.
	H2 Oxidising Bacteria	5	Hypothetical industrial-scale production of protein through Cupriavidus necator with electrolysis	1000	-	0.145181	None	1kg of protein	Feedstock, Energy, Other inputs, Processing facility	Mod2: External electrolysis is used instead of in situ electrolysis.	Sillman, J., Uusitalo, V., Ruuskanen, V., Ojala, L., Kahiluoto, H., Soukka, R., & Ahola, J. (2020). A life cycle environmental sustainability analysis of microbial protein production via power-to-food approaches. The International Journal of Life Cycle Assessment, 25, 2190-2203.
	H2 Oxidising Bacteria	6	Hypothetical industrial-scale production of protein through Cupriavidus necator with electrolysis	1000	-	0.190098	None	1kg of protein	Feedstock, Energy, Other inputs, Processing facility	Mod3: The thermal energy for DAC and the post-processes is produced using natural gas.	Sillman, J., Uusitalo, V., Ruuskanen, V., Ojala, L., Kahiluoto, H., Soukka, R., & Ahola, J. (2020). A life cycle environmental sustainability analysis of microbial protein production via power-to-food approaches. The International Journal of Life Cycle Assessment, 25, 2190-2203.
	H2 Oxidising Bacteria	7	Hypothetical industrial-scale production of protein through Cupriavidus necator with electrolysis	1000	-	0.182915	None	1kg of protein	Feedstock, Energy, Other inputs, Processing facility	Mod4: The thermal energy is taken from waste heat sources, which are considered emission free.	Sillman, J., Uusitalo, V., Ruuskanen, V., Ojala, L., Kahiluoto, H., Soukka, R., & Ahola, J. (2020). A life cycle environmental sustainability analysis of microbial protein production via power-to-food approaches. The International Journal of Life Cycle Assessment, 25, 2190-2203.
	H2 Oxidising Bacteria	8	Hypothetical industrial-scale production of protein through Cupriavidus necator with electrolysis	1000	-	0.220844	None	1kg of protein	Feedstock, Energy, Other inputs, Processing facility	Mod5: S and P are taken from wastewater flows, which are counted as emission-free sources.	Sillman, J., Uusitalo, V., Ruuskanen, V., Ojala, L., Kahiluoto, H., Soukka, R., & Ahola, J. (2020). A life cycle environmental sustainability analysis of microbial protein production via power-to-food approaches. The International Journal of Life Cycle Assessment, 25, 2190-2203.
	H2 Oxidising Bacteria	9	Hypothetical industrial-scale production of protein through Cupriavidus necator with electrolysis	1000	-	0.191062	None	1kg of protein	Feedstock, Energy, Other inputs, Processing facility	Mod6: CO2 is taken from waste flows of organic sources (e.g., fermentation). The CO2 is counted as a neutral emission source resulting in zero GHG emissions.	Sillman, J., Uusitalo, V., Ruuskanen, V., Ojala, L., Kahiluoto, H., Soukka, R., & Ahola, J. (2020). A life cycle environmental sustainability analysis of microbial protein production via power-to-food approaches. The International Journal of Life Cycle Assessment, 25, 2190-2203.
	H2 Oxidising Bacteria	10	Hypothetical industrial-scale production of protein through Cupriavidus necator with direct electrolysis in the bioreactor	1000	-	0.2168	None	1kg of protein	Feedstock, Energy, Other inputs, Processing facility	Wind	Sillman, J., Nygren, L., Kahiluoto, H., Ruuskanen, V., Tamminen, A., Bajamundi, C., ... & Ahola, J. (2019). Bacterial protein for food and feed generated via renewable energy and direct air capture of CO2: Can it reduce land and water use?. Global Food Security, 22, 25-32.
	H2 Oxidising Bacteria	11	Hypothetical industrial-scale production of protein through Cupriavidus necator with direct electrolysis in the bioreactor	1000	-	0.01845	None	1kg of protein	Feedstock, Energy, Other inputs, Processing facility	Solar	Sillman, J., Nygren, L., Kahiluoto, H., Ruuskanen, V., Tamminen, A., Bajamundi, C., ... & Ahola, J. (2019). Bacterial protein for food and feed generated via renewable energy and direct air capture of CO2: Can it reduce land and water use?. Global Food Security, 22, 25-32.
	CH4 Oxidising Bacteria	1	Hypothetical cultivation of Methylococcus capsulatus and Alcaligenes acidovorans using natural gas as a carbon source, pure oxygen for oxygenation fermentation, ammonia as the nitrogen source, and also water, phosphate and other minerals	729	-	0.026	ReCiPe 2016 Midpoint v1.1 (Hierarchist perspective)	1 kg	Feedstock, Energy, Other inputs	-	Tallentire, C. W., Mackenzie, S. G., & Kyriazakis, I. (2018). Can novel ingredients replace soybeans and reduce the environmental burdens of European livestock systems in the future?. Journal of Cleaner Production, 187, 338-347.
	CH4 Oxidising Bacteria	2	Decomissioned industrial-scale facility producing Methylococcus capsulatus, using some vegetable oil as an input	1000	-	0.052	None	1 kg protein	Feedstock, Other inputs (partial)	-	Cumberlege, T., Blenkinsopp, T., & Clark, J. (2016). Assessment of environmental impact of FeedKind protein. Carbon Trust.
	Methanol-assimilating bacteria	1	Hypothetical culture of Methylophilus methylotrophus based on industry data, methanol from concentrated geological CO2 emissions derived from a nearby geothermal power plant	720	-	0.0012745	None	1 kg	Feedstock, Energy, Other inputs (partial), Processing facility	-	Linder, T. (2019). Edible microorganisms—an overlooked technology option to counteract agricultural expansion. Frontiers in Sustainable Food Systems, 3, 32.
